# Supplementary material for: Interaction between SIDT2 and ABCA1 Variants with Nutrients on HDL-c Levels in Mexican Adults
Source: Nutrients. 2023 Jan 11;15(2):370. doi: 10.3390/nu15020370 (PMC9861312; doi:10.3390/nu15020370)
Supplement: Supplementary file 1 [file nutrients-15-00370-s001.zip]

Archive with 1 entries (1 files):
- nutrients-1952300-supplementary.pdf
